# Supplementary material for: Tzeananiaceae, a new pleosporalean family associated with Ophiocordycepsmacroacicularis fruiting bodies in Taiwan
Source: MycoKeys. 2018 Jul 26;(37):1–17. doi: 10.3897/mycokeys.37.27265 (PMC6072833; doi:10.3897/mycokeys.37.27265)
Supplement: XML Treatment for Tzeanania [file mycokeys.37.27265-treatment2.xml]

<!DOCTYPE tp:taxon-treatment
  PUBLIC "-//TaxonX//DTD Taxonomic Treatment Publishing DTD v0 20100105//EN" "tax-treatment-NSO.dtd">
<tp:taxon-treatment xmlns:tp="http://www.plazi.org/taxpub"><tp:treatment-meta><kwd-group><label>Taxon classification</label><kwd><named-content xmlns:xlink="http://www.w3.org/1999/xlink" content-type="kingdom">Fungi</named-content></kwd><kwd><named-content xmlns:xlink="http://www.w3.org/1999/xlink" content-type="order">Pleosporales</named-content></kwd><kwd><named-content xmlns:xlink="http://www.w3.org/1999/xlink" content-type="family">Tzeananiaceae</named-content></kwd></kwd-group><mixed-citation publication-type="journal"><person-group><name><surname>Ariyawansa</surname><given-names>Hiran A.</given-names></name><name><surname>Phillips</surname><given-names>Alan J.L.</given-names></name><name><surname>Chuang</surname><given-names>Wei-Yu</given-names></name><name><surname>Tsai</surname><given-names>Ichen</given-names></name></person-group><article-title><tp:taxon-name><tp:taxon-name-part taxon-name-part-type="family">Tzeananiaceae</tp:taxon-name-part></tp:taxon-name>, a new pleosporalean family associated with <italic><tp:taxon-name><tp:taxon-name-part taxon-name-part-type="genus" reg="Ophiocordyceps">Ophiocordyceps</tp:taxon-name-part><tp:taxon-name-part taxon-name-part-type="species" reg="macroacicularis">macroacicularis</tp:taxon-name-part></tp:taxon-name></italic> fruiting bodies in Taiwan</article-title><source>MycoKeys</source><day>26</day><month>7</month><year>2018</year><volume>2018</volume><issue>37</issue><fpage>1</fpage><lpage>17</lpage><pub-id pub-id-type="doi">10.3897/mycokeys.37.27265</pub-id></mixed-citation></tp:treatment-meta><tp:nomenclature><tp:taxon-name>
            <tp:taxon-name-part taxon-name-part-type="genus" reg="Tzeanania">Tzeanania</tp:taxon-name-part>
            <object-id xmlns:xlink="http://www.w3.org/1999/xlink" content-type="mycobank" xlink:type="simple">825567</object-id>
          </tp:taxon-name><tp:taxon-authority>Ariyawansa, A.J.L. Phillips &amp; Chuang</tp:taxon-authority><tp:taxon-status xmlns:xlink="http://www.w3.org/1999/xlink" xlink:type="simple">gen. nov.</tp:taxon-status></tp:nomenclature><tp:treatment-sec sec-type="etymology" id="SECID0EF3AE"><title>Etymology.</title><p>Named after the Taiwanese mycologist, Shean-Shong Tzean, in recognition of his extensive contributions towards the taxonomy of entomopathogenic fungi.</p></tp:treatment-sec><tp:treatment-sec sec-type="type species" id="SECID0EK3AE"><title>Type species.</title><p><italic><tp:taxon-name><tp:taxon-name-part taxon-name-part-type="genus" reg="Tzeanania">Tzeanania</tp:taxon-name-part><tp:taxon-name-part taxon-name-part-type="species" reg="taiwanensis">taiwanensis</tp:taxon-name-part></tp:taxon-name></italic> Ariyawansa, A.J.L. Phillips &amp; Chuang.</p></tp:treatment-sec><tp:treatment-sec sec-type="description" id="SECID0E23AE"><title>Generic description.</title><p><italic>Sexual morph</italic>: undermined. <italic>Asexual morph</italic>: <italic>Conidiomata</italic> pycnidial, partially or entirely immersed in the agar, solitary or aggregated, erumpent, globose. <italic>Conidiomatal wall</italic> of <italic>textura angularis</italic>. <italic>Conidiophores</italic> reduced to conidiogenous cells. <italic>Conidiogenous cells</italic> phialidic, hyaline, smooth-walled, ampulliform. <italic>Conidia</italic> hyaline, smooth- and thin-walled, cylindrical, guttulate. <italic>Chlamydospores</italic> not observed in culture.</p></tp:treatment-sec></tp:taxon-treatment>
