# Supplementary material for: Tzeananiaceae, a new pleosporalean family associated with Ophiocordycepsmacroacicularis fruiting bodies in Taiwan
Source: MycoKeys. 2018 Jul 26;(37):1–17. doi: 10.3897/mycokeys.37.27265 (PMC6072833; doi:10.3897/mycokeys.37.27265)
Supplement: XML Treatment for Tzeanania taiwanensis [file mycokeys.37.27265-treatment3.xml]

<!DOCTYPE tp:taxon-treatment
  PUBLIC "-//TaxonX//DTD Taxonomic Treatment Publishing DTD v0 20100105//EN" "tax-treatment-NSO.dtd">
<tp:taxon-treatment xmlns:tp="http://www.plazi.org/taxpub"><tp:treatment-meta><kwd-group><label>Taxon classification</label><kwd><named-content xmlns:xlink="http://www.w3.org/1999/xlink" content-type="kingdom">Fungi</named-content></kwd><kwd><named-content xmlns:xlink="http://www.w3.org/1999/xlink" content-type="order">Pleosporales</named-content></kwd><kwd><named-content xmlns:xlink="http://www.w3.org/1999/xlink" content-type="family">Tzeananiaceae</named-content></kwd></kwd-group><mixed-citation publication-type="journal"><person-group><name><surname>Ariyawansa</surname><given-names>Hiran A.</given-names></name><name><surname>Phillips</surname><given-names>Alan J.L.</given-names></name><name><surname>Chuang</surname><given-names>Wei-Yu</given-names></name><name><surname>Tsai</surname><given-names>Ichen</given-names></name></person-group><article-title><tp:taxon-name><tp:taxon-name-part taxon-name-part-type="family">Tzeananiaceae</tp:taxon-name-part></tp:taxon-name>, a new pleosporalean family associated with <italic><tp:taxon-name><tp:taxon-name-part taxon-name-part-type="genus" reg="Ophiocordyceps">Ophiocordyceps</tp:taxon-name-part><tp:taxon-name-part taxon-name-part-type="species" reg="macroacicularis">macroacicularis</tp:taxon-name-part></tp:taxon-name></italic> fruiting bodies in Taiwan</article-title><source>MycoKeys</source><day>26</day><month>7</month><year>2018</year><volume>2018</volume><issue>37</issue><fpage>1</fpage><lpage>17</lpage><pub-id pub-id-type="doi">10.3897/mycokeys.37.27265</pub-id></mixed-citation></tp:treatment-meta><tp:nomenclature><tp:taxon-name>
            <tp:taxon-name-part taxon-name-part-type="genus" reg="Tzeanania">Tzeanania</tp:taxon-name-part>
            <tp:taxon-name-part taxon-name-part-type="species" reg="taiwanensis">taiwanensis</tp:taxon-name-part>
            <object-id xmlns:xlink="http://www.w3.org/1999/xlink" content-type="mycobank" xlink:type="simple">825568</object-id>
          </tp:taxon-name><tp:taxon-authority>Ariyawansa, A.J.L. Phillips &amp; Chuang</tp:taxon-authority><tp:taxon-status xmlns:xlink="http://www.w3.org/1999/xlink" xlink:type="simple">sp. nov.</tp:taxon-status><xref ref-type="fig" rid="F3">Fig. 3</xref></tp:nomenclature><tp:treatment-sec sec-type="material" id="SECID0EA6AE"><title>Type.</title><p>TAIWAN. Cueifong, Nantou County (<named-content xmlns:xlink="http://www.w3.org/1999/xlink" content-type="dwc:verbatimCoordinates" xlink:type="simple"><named-content content-type="geo-json" specific-use="{&#34;type&#34;:&#34;Point&#34;,&#34;coordinates&#34;:[121.186944,24.105556]}" id="NCID0EJ6AE" xlink:type="simple">24°06'20"N, 121°11'13"E</named-content></named-content>), developing on a fruiting body of <italic><tp:taxon-name><tp:taxon-name-part taxon-name-part-type="genus" reg="Ophiocordyceps">Ophiocordyceps</tp:taxon-name-part><tp:taxon-name-part taxon-name-part-type="species" reg="macroacicularis">macroacicularis</tp:taxon-name-part></tp:taxon-name></italic>, 9 July 2017, Wei-Yu Chuang, (holotype: permanently preserved in a metabolically inactive state, <abbrev xmlns:xlink="http://www.w3.org/1999/xlink" xlink:title="National Taiwan University" id="ABBRID0EZ6AE" xlink:type="simple">NTUH</abbrev> 17-005!; culture ex-holotype <abbrev xmlns:xlink="http://www.w3.org/1999/xlink" xlink:title="National Taiwan University Culture Collection" id="ABBRID0E46AE" xlink:type="simple">NTUCC</abbrev> 17-005!).</p></tp:treatment-sec><tp:treatment-sec sec-type="diagnosis" id="SECID0ECAAG"><title>Diagnosis.</title><p>Phylogeny based on <abbrev xmlns:xlink="http://www.w3.org/1999/xlink" xlink:title="internal transcribed spacer" id="ABBRID0EIAAG" xlink:type="simple">ITS</abbrev>, <abbrev xmlns:xlink="http://www.w3.org/1999/xlink" xlink:title="large subunit" id="ABBRID0EMAAG" xlink:type="simple">LSU</abbrev>, <italic>rpb2</italic>, <abbrev xmlns:xlink="http://www.w3.org/1999/xlink" xlink:title="small subunit" id="ABBRID0ESAAG" xlink:type="simple">SSU</abbrev>, <italic>tef1</italic> and <italic>tub2</italic> revealed that the strains <abbrev xmlns:xlink="http://www.w3.org/1999/xlink" xlink:title="National Taiwan University Culture Collection" id="ABBRID0E1AAG" xlink:type="simple">NTUCC</abbrev> 17-005 and <abbrev xmlns:xlink="http://www.w3.org/1999/xlink" xlink:title="National Taiwan University Culture Collection" id="ABBRID0E5AAG" xlink:type="simple">NTUCC</abbrev> 17-006 considered in the present study formed a separate lineage sister to the familial clades of <tp:taxon-name><tp:taxon-name-part taxon-name-part-type="genus" reg="Shiraiaceae">Shiraiaceae</tp:taxon-name-part></tp:taxon-name> and <tp:taxon-name><tp:taxon-name-part taxon-name-part-type="genus" reg="Phaeosphaeriaceae">Phaeosphaeriaceae</tp:taxon-name-part></tp:taxon-name> in suborder <tp:taxon-name><tp:taxon-name-part taxon-name-part-type="suborder">Pleosporineae</tp:taxon-name-part></tp:taxon-name>. Therefore, a new genus <italic><tp:taxon-name><tp:taxon-name-part taxon-name-part-type="genus" reg="Tzeanania">Tzeanania</tp:taxon-name-part></tp:taxon-name></italic>, a new species <italic><tp:taxon-name><tp:taxon-name-part taxon-name-part-type="genus" reg="Tzeanania">T.</tp:taxon-name-part><tp:taxon-name-part taxon-name-part-type="species" reg="taiwanensis">taiwanensis</tp:taxon-name-part></tp:taxon-name></italic> and a new family <tp:taxon-name><tp:taxon-name-part taxon-name-part-type="family"><tp:taxon-name-part taxon-name-part-type="family">Tzeananiaceae</tp:taxon-name-part></tp:taxon-name-part></tp:taxon-name> in suborder <tp:taxon-name><tp:taxon-name-part taxon-name-part-type="suborder">Pleosporineae</tp:taxon-name-part></tp:taxon-name>, <tp:taxon-name><tp:taxon-name-part taxon-name-part-type="order">Pleosporales</tp:taxon-name-part></tp:taxon-name> are proposed here for the pycnidial coelomycete growing on the surface of the fruiting body of <italic><tp:taxon-name><tp:taxon-name-part taxon-name-part-type="genus" reg="Ophiocordyceps">Ophiocordyceps</tp:taxon-name-part><tp:taxon-name-part taxon-name-part-type="species" reg="macroacicularis">macroacicularis</tp:taxon-name-part></tp:taxon-name></italic>.</p></tp:treatment-sec><tp:treatment-sec sec-type="etymology" id="SECID0E6CAG"><title>Etymology.</title><p>The epithet refers to Taiwan, where this species was collected</p></tp:treatment-sec><tp:treatment-sec sec-type="description" id="SECID0EEDAG"><title>Description.</title><p>Developing on the fruiting body of <italic><tp:taxon-name><tp:taxon-name-part taxon-name-part-type="genus" reg="Ophiocordyceps">Ophiocordyceps</tp:taxon-name-part><tp:taxon-name-part taxon-name-part-type="species" reg="macroacicularis">macroacicularis</tp:taxon-name-part></tp:taxon-name></italic>.</p><p><italic>Sexual morph</italic> not observed. <italic>Asexual morph</italic>: <italic>Conidiomata</italic> pycnidial, semi- or entirely immersed in the agar, solitary or aggregated, erumpent, globose, dark brown to black. <italic>Conidiomatal wall</italic> of <italic>textura angularis</italic>, 3–5 layered, composed of brown to dark brown, flattened polygonal cells. <italic>Conidiophores</italic> reduced to conidiogenous cells. <italic>Conidiogenous cells</italic> phialidic, hyaline, smooth-walled, ampulliform to globose, 3–5 × 0.5–2 μm, x¯ ± SD = 4 ± 0.7 × 1.5 ± 0.3 μm. <italic>Conidia</italic> hyaline, smooth-walled, thin-walled, cylindrical, guttulate, 4–6 × 1–2 μm, x¯ ± SD = 5.3 ± 0.27 × 1.5 ± 0.08 μm. <italic>Chlamydospores</italic> not observed in culture.</p><fig id="F3" position="float" orientation="portrait"><label>Figure 3.</label><caption><p>Morphology of <italic><tp:taxon-name><tp:taxon-name-part taxon-name-part-type="genus" reg="Tzeanania">Tzeanania</tp:taxon-name-part><tp:taxon-name-part taxon-name-part-type="species" reg="taiwanensis">taiwanensis</tp:taxon-name-part></tp:taxon-name></italic> (<abbrev xmlns:xlink="http://www.w3.org/1999/xlink" xlink:title="National Taiwan University Culture Collection" id="ABBRID0E3EAG" xlink:type="simple">NTUCC</abbrev> 17-005) <bold>a</bold> Surface and lower view of colonies on <abbrev xmlns:xlink="http://www.w3.org/1999/xlink" xlink:title="potato dextrose agar" id="ABBRID0ECFAG" xlink:type="simple">PDA</abbrev><bold>b</bold> Conidiomata sporulating on <abbrev xmlns:xlink="http://www.w3.org/1999/xlink" xlink:title="potato dextrose agar" id="ABBRID0EIFAG" xlink:type="simple">PDA</abbrev><bold>c</bold> close-up of conidioma <bold>d</bold> close-up of Conidiomatal wall. <bold>e–f</bold> Conidiogenous cells <bold>g</bold> Conidia <bold>h</bold> Germinating conidia. Scale bars: 50µm (<bold>c</bold>), 10µm (<bold>d</bold>), 5µm (<bold>e–h</bold>).</p></caption><graphic xmlns:xlink="http://www.w3.org/1999/xlink" xlink:href="mycokeys-37-001-g003.jpg" position="float" orientation="portrait" xlink:type="simple" id="oo_219328.jpg"/></fig></tp:treatment-sec><tp:treatment-sec sec-type="description" id="SECID0EBGAG"><title>Culture characteristics.</title><p>Colonies concentric circular pattern with radial furrows, entire, whitish, grey to olivaceous, with black conidiomata clustered in circular distribution; reverse concentric circular pattern with radial furrows, beige around centre and olivaceous at edge.</p></tp:treatment-sec><tp:treatment-sec sec-type="distribution" id="SECID0EGGAG"><title>Distribution.</title><p>Taiwan</p></tp:treatment-sec><tp:treatment-sec sec-type="material" id="SECID0ELGAG"><title>Additional material examined.</title><p>TAIWAN. Department of Plant Pathology and Microbiology, National Taiwan University, growing on a pine needles, 10 October 2017, Wei-Yu Chuang, (paratype: <abbrev xmlns:xlink="http://www.w3.org/1999/xlink" xlink:title="National Taiwan University" id="ABBRID0ERGAG" xlink:type="simple">NTUH</abbrev> 17-006!, culture ex-paratype <abbrev xmlns:xlink="http://www.w3.org/1999/xlink" xlink:title="National Taiwan University Culture Collection" id="ABBRID0EVGAG" xlink:type="simple">NTUCC</abbrev> 17-006!).</p></tp:treatment-sec><tp:treatment-sec sec-type="notes" id="SECID0EZGAG"><title>Notes.</title><p><italic><tp:taxon-name><tp:taxon-name-part taxon-name-part-type="genus" reg="Tzeanania">Tzeanania</tp:taxon-name-part><tp:taxon-name-part taxon-name-part-type="species" reg="taiwanensis">taiwanensis</tp:taxon-name-part></tp:taxon-name></italic> differs from the familial type of <tp:taxon-name><tp:taxon-name-part taxon-name-part-type="genus" reg="Phaeosphaeriaceae">Phaeosphaeriaceae</tp:taxon-name-part></tp:taxon-name>, <italic><tp:taxon-name><tp:taxon-name-part taxon-name-part-type="genus" reg="Phaeosphaeria">Phaeosphaeria</tp:taxon-name-part><tp:taxon-name-part taxon-name-part-type="species" reg="oryzae">oryzae</tp:taxon-name-part></tp:taxon-name></italic> in having erumpent, globose conidiomata, conidiomatal wall 3–5 layered, with cylindrical, aseptate, hyaline conidiogenous cells and cylindrical, hyaline, aseptate, guttulated, thin-walled conidia. <italic><tp:taxon-name><tp:taxon-name-part taxon-name-part-type="genus" reg="Phaeosphaeria">Phaeosphaeria</tp:taxon-name-part><tp:taxon-name-part taxon-name-part-type="species" reg="oryzae">oryzae</tp:taxon-name-part></tp:taxon-name></italic> has immersed, uni- to multi-loculate, globose to subglobose conidiomata, conidiomatal walls comprising brown pseudoparenchymatous cells, with flattened ampulliform to doliiform, hyaline to pale brown conidiogenous cells and oblong to cylindrical, pale brown to brown, septate, smooth-walled guttulate conidia (<xref ref-type="bibr" rid="B14">Hyde et al. 2013</xref>).</p><p>Morphologically, <italic><tp:taxon-name><tp:taxon-name-part taxon-name-part-type="genus" reg="Tzeanania">Tzeanania</tp:taxon-name-part><tp:taxon-name-part taxon-name-part-type="species" reg="taiwanensis">taiwanensis</tp:taxon-name-part></tp:taxon-name></italic> differs from the familial type of <tp:taxon-name><tp:taxon-name-part taxon-name-part-type="genus" reg="Shiraiaceae">Shiraiaceae</tp:taxon-name-part></tp:taxon-name>, <italic><tp:taxon-name><tp:taxon-name-part taxon-name-part-type="genus" reg="Shiraia">Shiraia</tp:taxon-name-part><tp:taxon-name-part taxon-name-part-type="species" reg="bambusicola">bambusicola</tp:taxon-name-part></tp:taxon-name></italic> in having aseptate conidiogenous cells and cylindrical, hyaline, aseptate, guttulated, thin-walled conidia. <italic><tp:taxon-name><tp:taxon-name-part taxon-name-part-type="genus" reg="Shiraia">Shiraia</tp:taxon-name-part><tp:taxon-name-part taxon-name-part-type="species" reg="bambusicola">bambusicola</tp:taxon-name-part></tp:taxon-name></italic> has septate conidiogenous cells producing fusiform, muriform, hyaline to light brown, thick-walled conidia with irregularly arranged transverse and longitudinal septa (<xref ref-type="bibr" rid="B14">Hyde et al. 2013</xref>). Furthermore, <italic><tp:taxon-name><tp:taxon-name-part taxon-name-part-type="genus" reg="Tzeanania">Tzeanania</tp:taxon-name-part><tp:taxon-name-part taxon-name-part-type="species" reg="taiwanensis">taiwanensis</tp:taxon-name-part></tp:taxon-name></italic> can be clearly differentiated from <italic><tp:taxon-name><tp:taxon-name-part taxon-name-part-type="genus" reg="Shiraia">Shiraia</tp:taxon-name-part><tp:taxon-name-part taxon-name-part-type="species" reg="bambusicola">bambusicola</tp:taxon-name-part></tp:taxon-name></italic> by the host (<italic><tp:taxon-name><tp:taxon-name-part taxon-name-part-type="genus" reg="Ophiocordyceps">Ophiocordyceps</tp:taxon-name-part><tp:taxon-name-part taxon-name-part-type="species" reg="macroacicularis">macroacicularis</tp:taxon-name-part></tp:taxon-name></italic> versus Bamboo) and the distribution (Taiwan versus Japan and China).</p></tp:treatment-sec><ref-list><ref id="B14"><mixed-citation xmlns:xlink="http://www.w3.org/1999/xlink" xlink:type="simple"><person-group><name name-style="western"><surname>Hyde</surname><given-names>KD</given-names></name><name name-style="western"><surname>Jones</surname><given-names>EBG</given-names></name><name name-style="western"><surname>Liu</surname><given-names>JK</given-names></name><name name-style="western"><surname>Ariyawansa</surname><given-names>H</given-names></name><name name-style="western"><surname>Boehm</surname><given-names>E</given-names></name><name name-style="western"><surname>Boonmee</surname><given-names>S</given-names></name><name name-style="western"><surname>Braun</surname><given-names>U</given-names></name><name name-style="western"><surname>Chomnunti</surname><given-names>P</given-names></name><name name-style="western"><surname>Crous</surname><given-names>PW</given-names></name><name name-style="western"><surname>Dai</surname><given-names>DQ</given-names></name><name name-style="western"><surname>Diederich</surname><given-names>P</given-names></name><name name-style="western"><surname>Dissanayake</surname><given-names>A</given-names></name><name name-style="western"><surname>Doilom</surname><given-names>M</given-names></name><name name-style="western"><surname>Doveri</surname><given-names>F</given-names></name><name name-style="western"><surname>Hongsanan</surname><given-names>S</given-names></name><name name-style="western"><surname>Jayawardena</surname><given-names>R</given-names></name><name name-style="western"><surname>Lawrey</surname><given-names>JD</given-names></name><name name-style="western"><surname>Li</surname><given-names>YM</given-names></name><name name-style="western"><surname>Liu</surname><given-names>YX</given-names></name><name name-style="western"><surname>Lücking</surname><given-names>R</given-names></name><name name-style="western"><surname>Monkai</surname><given-names>J</given-names></name><name name-style="western"><surname>Muggia</surname><given-names>L</given-names></name><name name-style="western"><surname>Nelsen</surname><given-names>MP</given-names></name><name name-style="western"><surname>Pang</surname><given-names>KL</given-names></name><name name-style="western"><surname>Phookamsak</surname><given-names>R</given-names></name><name name-style="western"><surname>Senanayake</surname><given-names>IC</given-names></name><name name-style="western"><surname>Shearer</surname><given-names>CA</given-names></name><name name-style="western"><surname>Suetrong</surname><given-names>S</given-names></name><name name-style="western"><surname>Tanaka</surname><given-names>K</given-names></name><name name-style="western"><surname>Thambugala</surname><given-names>KM</given-names></name><name name-style="western"><surname>Wijayawardene</surname><given-names>NN</given-names></name><name name-style="western"><surname>Wikee</surname><given-names>S</given-names></name><name name-style="western"><surname>Wu</surname><given-names>HX</given-names></name><name name-style="western"><surname>Zhang</surname><given-names>Y</given-names></name><name name-style="western"><surname>Aguirre-Hudson</surname><given-names>B</given-names></name><name name-style="western"><surname>Alias</surname><given-names>SA</given-names></name><name name-style="western"><surname>Aptroot</surname><given-names>A</given-names></name><name name-style="western"><surname>Bahkali</surname><given-names>AH</given-names></name><name name-style="western"><surname>Bezerra</surname><given-names>JL</given-names></name><name name-style="western"><surname>Bhat</surname><given-names>DJ</given-names></name><name name-style="western"><surname>Camporesi</surname><given-names>E</given-names></name><name name-style="western"><surname>Chukeatirote</surname><given-names>E</given-names></name><name name-style="western"><surname>Gueidan</surname><given-names>C</given-names></name><name name-style="western"><surname>Hawksworth</surname><given-names>DL</given-names></name><name name-style="western"><surname>Hirayama</surname><given-names>K</given-names></name><name name-style="western"><surname>Hoog</surname><given-names>SD</given-names></name><name name-style="western"><surname>Kang</surname><given-names>JC</given-names></name><name name-style="western"><surname>Knudsen</surname><given-names>K</given-names></name><name name-style="western"><surname>Li</surname><given-names>WJ</given-names></name><name name-style="western"><surname>Li</surname><given-names>XH</given-names></name><name name-style="western"><surname>Liu</surname><given-names>ZY</given-names></name><name name-style="western"><surname>Mapook</surname><given-names>A</given-names></name><name name-style="western"><surname>McKenzie</surname><given-names>EHC</given-names></name><name name-style="western"><surname>Miller</surname><given-names>AN</given-names></name><name name-style="western"><surname>Mortimer</surname><given-names>PE</given-names></name><name name-style="western"><surname>Phillips</surname><given-names>AJL</given-names></name><name name-style="western"><surname>Raja</surname><given-names>HA</given-names></name><name name-style="western"><surname>Scheuer</surname><given-names>C</given-names></name><name name-style="western"><surname>Schumm</surname><given-names>F</given-names></name><name name-style="western"><surname>Taylor</surname><given-names>JE</given-names></name><name name-style="western"><surname>Tian</surname><given-names>Q</given-names></name><name name-style="western"><surname>Tibpromma</surname><given-names>S</given-names></name><name name-style="western"><surname>Wanasinghe</surname><given-names>DN</given-names></name><name name-style="western"><surname>Wang</surname><given-names>Y</given-names></name><name name-style="western"><surname>Xu</surname><given-names>JC</given-names></name><name name-style="western"><surname>Yacharoen</surname><given-names>S</given-names></name><name name-style="western"><surname>Yan</surname><given-names>JY</given-names></name><name name-style="western"><surname>Zhang</surname><given-names>M</given-names></name></person-group> (<year>2013</year>) <article-title>Families of <tp:taxon-name><tp:taxon-name-part taxon-name-part-type="class">Dothideomycetes</tp:taxon-name-part></tp:taxon-name>.</article-title><source>Fungal Diversity</source><volume>63</volume>: <fpage>1</fpage>–<lpage>313</lpage>. <ext-link xlink:type="simple" ext-link-type="doi" xlink:href="10.1007/s13225-013-0263-4">https://doi.org/10.1007/s13225-013-0263-4</ext-link></mixed-citation></ref></ref-list></tp:taxon-treatment>
